# Supplementary material for: Identification of a Cancer Stem Cell-Related Gene Signature in Hepatocellular Carcinoma Based on Single-Cell RNA-Seq and Bulk RNA-Seq Analysis
Source: Int J Mol Sci. 2025 Mar 24;26(7):2933. doi: 10.3390/ijms26072933 (PMC11988464; doi:10.3390/ijms26072933)
Supplement: Supplementary file 1 [file ijms-26-02933-s001.zip]

Archive with 7 entries (7 files):
- Figure legend S1-S5.pdf
- Figure S1.pdf
- Figure S2.pdf
- Figure S3.pdf
- Figure S4.jpg
- Figure S5.pdf
- Table S1.csv
