# Supplementary material for: Identification of a Cancer Stem Cell-Related Gene Signature in Hepatocellular Carcinoma Based on Single-Cell RNA-Seq and Bulk RNA-Seq Analysis
Source: Int J Mol Sci. 2025 Mar 24;26(7):2933. doi: 10.3390/ijms26072933 (PMC11988464; doi:10.3390/ijms26072933)
Supplement: Supplementary file 1 [file ijms-26-02933-s001.zip › Table S1.csv]

Table S1. Top enrichment function obtained by GSEA analysis based on prognostic risk scores
Category	Description	enrichmentScore	NES	pvalue	p.adjust	qvalue
KEGG	KEGG_PROXIMAL_TUBULE_BICARBONATE_RECLAMATION	-0.662673142	-1.85093887	0.001844518	0.016337162	0.012389246
KEGG	KEGG_GLYCOSPHINGOLIPID_BIOSYNTHESIS_LACTO_AND_NEOLACTO_SERIES	-0.623936524	-1.769027738	0.004618231	0.03466639	0.026289169
KEGG	KEGG_ARRHYTHMOGENIC_RIGHT_VENTRICULAR_CARDIOMYOPATHY_ARVC	-0.472578866	-1.639741495	0.003374933	0.027292938	0.020697531
KEGG	KEGG_CHEMOKINE_SIGNALING_PATHWAY	0.404130148	1.527140434	0.000995034	0.009253818	0.00701761
KEGG	KEGG_NATURAL_KILLER_CELL_MEDIATED_CYTOTOXICITY	0.422020235	1.527336211	0.003062439	0.025891533	0.019634779
KEGG	KEGG_HEMATOPOIETIC_CELL_LINEAGE	0.458650731	1.55246627	0.004659461	0.03466639	0.026289169
KEGG	KEGG_GLYCOLYSIS_GLUCONEOGENESIS	0.475641229	1.519878841	0.006838487	0.047109574	0.035725427
KEGG	KEGG_HUNTINGTONS_DISEASE	0.512252877	1.917950602	4.04E-08	7.51E-07	5.70E-07
KEGG	KEGG_CELL_ADHESION_MOLECULES_CAMS	0.523984094	1.896354282	1.36E-06	1.69E-05	1.28E-05
KEGG	KEGG_SYSTEMIC_LUPUS_ERYTHEMATOSUS	0.527577486	1.90935915	9.81E-07	1.30E-05	9.89E-06
KEGG	KEGG_ALZHEIMERS_DISEASE	0.532234143	1.970041896	6.53E-08	1.10E-06	8.37E-07
KEGG	KEGG_SPLICEOSOME	0.550176506	1.97705865	3.75E-07	5.36E-06	4.07E-06
KEGG	KEGG_PARKINSONS_DISEASE	0.552586986	1.959743687	3.41E-07	5.29E-06	4.01E-06
KEGG	KEGG_RIBOSOME	0.570959106	1.946014227	1.71E-06	1.99E-05	1.51E-05
KEGG	KEGG_OXIDATIVE_PHOSPHORYLATION	0.578643529	2.057821517	1.31E-08	2.71E-07	2.05E-07
KEGG	KEGG_RNA_POLYMERASE	0.602667519	1.657082149	0.006077067	0.043474405	0.032968705
KEGG	KEGG_VIRAL_MYOCARDITIS	0.609187483	1.992215689	3.58E-06	3.91E-05	2.97E-05
KEGG	KEGG_INTESTINAL_IMMUNE_NETWORK_FOR_IGA_PRODUCTION	0.645298821	1.941256736	1.17E-05	0.000120961	9.17E-05
KEGG	KEGG_PRIMARY_IMMUNODEFICIENCY	0.66676029	1.88801495	0.000101876	0.000997309	0.000756307
KEGG	KEGG_CYTOSOLIC_DNA_SENSING_PATHWAY	0.69800533	2.176456354	5.52E-09	1.71E-07	1.30E-07
KEGG	KEGG_PROTEASOME	0.735165184	2.192926937	1.19E-08	2.71E-07	2.05E-07
KEGG	KEGG_ANTIGEN_PROCESSING_AND_PRESENTATION	0.748272103	2.512633106	1.00E-10	6.20E-09	4.70E-09
KEGG	KEGG_TYPE_I_DIABETES_MELLITUS	0.768994077	2.260235767	3.09E-09	1.15E-07	8.72E-08
KEGG	KEGG_ALLOGRAFT_REJECTION	0.816834535	2.312968899	1.77E-10	8.23E-09	6.24E-09
KEGG	KEGG_ASTHMA	0.823297447	2.245546419	8.82E-09	2.34E-07	1.78E-07
KEGG	KEGG_GRAFT_VERSUS_HOST_DISEASE	0.825567143	2.354379156	1.00E-10	6.20E-09	4.70E-09
KEGG	KEGG_AUTOIMMUNE_THYROID_DISEASE	0.828135256	2.536634995	1.00E-10	6.20E-09	4.70E-09
HALLMARK	HALLMARK_ESTROGEN_RESPONSE_LATE	-0.517990306	-2.102189916	4.49E-10	7.48E-09	5.19E-09
HALLMARK	HALLMARK_TNFA_SIGNALING_VIA_NFKB	-0.49137731	-1.995909134	6.46E-09	6.46E-08	4.49E-08
HALLMARK	HALLMARK_ESTROGEN_RESPONSE_EARLY	-0.454675753	-1.845236814	1.21E-06	1.01E-05	7.01E-06
HALLMARK	HALLMARK_EPITHELIAL_MESENCHYMAL_TRANSITION	-0.421779099	-1.715179598	4.94E-05	0.000308452	0.000214293
HALLMARK	HALLMARK_HYPOXIA	-0.418008241	-1.699845268	7.94E-05	0.000440878	0.000306294
HALLMARK	HALLMARK_UV_RESPONSE_UP	-0.401431473	-1.591278765	0.000726557	0.003027322	0.002103192
HALLMARK	HALLMARK_MYOGENESIS	-0.349822088	-1.420930691	0.007061812	0.025220757	0.017521789
HALLMARK	HALLMARK_MYC_TARGETS_V1	0.412696321	1.578563739	0.000468117	0.002127805	0.001478264
HALLMARK	HALLMARK_REACTIVE_OXYGEN_SPECIES_PATHWAY	0.532731858	1.661457451	0.002343178	0.009012221	0.006261122
HALLMARK	HALLMARK_DNA_REPAIR	0.458962011	1.696211039	0.000105356	0.000526779	0.000365973
HALLMARK	HALLMARK_OXIDATIVE_PHOSPHORYLATION	0.476793076	1.825134	1.76E-06	1.26E-05	8.72E-06
HALLMARK	HALLMARK_INTERFERON_GAMMA_RESPONSE	0.565353536	2.159296347	1.00E-10	2.50E-09	1.74E-09
HALLMARK	HALLMARK_ALLOGRAFT_REJECTION	0.57243566	2.191247814	1.00E-10	2.50E-09	1.74E-09
HALLMARK	HALLMARK_INTERFERON_ALPHA_RESPONSE	0.635429286	2.216064138	9.20E-10	1.15E-08	7.99E-09
